# Supplementary material for: Structural analysis of Red1 as a conserved scaffold of the RNA-targeting MTREC/PAXT complex
Source: Nat Commun. 2022 Aug 24;13:4969. doi: 10.1038/s41467-022-32542-3 (PMC9402713; doi:10.1038/s41467-022-32542-3)
Supplement: Supplementary file 4 — Source Data [file 41467_2022_32542_MOESM4_ESM.zip]

Archive with 255 entries (180 files):
- Source_data/
- Source_data/SupFigure2/
- Source_data/SupFigure2/Sup2h.tif
- __MACOSX/
- __MACOSX/Source_data/
- __MACOSX/Source_data/SupFigure2/
- __MACOSX/Source_data/SupFigure2/._Sup2h.tif
- Source_data/SupFigure5/
- Source_data/SupFigure5/Sup5d.tif
- __MACOSX/Source_data/SupFigure5/
- __MACOSX/Source_data/SupFigure5/._Sup5d.tif
- Source_data/SupFigure4/
- Source_data/SupFigure4/Sup4.tif
- __MACOSX/Source_data/SupFigure4/
- __MACOSX/Source_data/SupFigure4/._Sup4.tif
- Source_data/.DS_Store
- __MACOSX/Source_data/._.DS_Store
- Source_data/Figure3&SupFigure3/
- Source_data/Figure3&SupFigure3/3b/
- Source_data/Figure3&SupFigure3/3b/Fig3b_RM_25.jpeg
- __MACOSX/Source_data/Figure3&SupFigure3/
- __MACOSX/Source_data/Figure3&SupFigure3/3b/
- __MACOSX/Source_data/Figure3&SupFigure3/3b/._Fig3b_RM_25.jpeg
- Source_data/Figure3&SupFigure3/3b/Fig3b_MM_25.jpeg
- __MACOSX/Source_data/Figure3&SupFigure3/3b/._Fig3b_MM_25.jpeg
- __MACOSX/Source_data/Figure3&SupFigure3/._3b
- Source_data/Figure3&SupFigure3/3c/
- Source_data/Figure3&SupFigure3/3c/Fig3c_WT.JPG
- __MACOSX/Source_data/Figure3&SupFigure3/3c/
- __MACOSX/Source_data/Figure3&SupFigure3/3c/._Fig3c_WT.JPG
- Source_data/Figure3&SupFigure3/3c/Fig3c_L205R.JPG
- __MACOSX/Source_data/Figure3&SupFigure3/3c/._Fig3c_L205R.JPG
- __MACOSX/Source_data/Figure3&SupFigure3/._3c
- Source_data/Figure3&SupFigure3/3d/
- Source_data/Figure3&SupFigure3/3d/Fig3d_WT.JPG
- __MACOSX/Source_data/Figure3&SupFigure3/3d/
- __MACOSX/Source_data/Figure3&SupFigure3/3d/._Fig3d_WT.JPG
- Source_data/Figure3&SupFigure3/3d/Fig3d_L205R.png
- __MACOSX/Source_data/Figure3&SupFigure3/3d/._Fig3d_L205R.png
- __MACOSX/Source_data/Figure3&SupFigure3/._3d
- Source_data/Figure3&SupFigure3/.DS_Store
- __MACOSX/Source_data/Figure3&SupFigure3/._.DS_Store
- Source_data/Figure3&SupFigure3/Sup3b/
- Source_data/Figure3&SupFigure3/Sup3b/SupFig3b_RM_25.jpeg
- __MACOSX/Source_data/Figure3&SupFigure3/Sup3b/
- __MACOSX/Source_data/Figure3&SupFigure3/Sup3b/._SupFig3b_RM_25.jpeg
- Source_data/Figure3&SupFigure3/Sup3b/SupFig3b_RM_18.jpeg
- __MACOSX/Source_data/Figure3&SupFigure3/Sup3b/._SupFig3b_RM_18.jpeg
- Source_data/Figure3&SupFigure3/Sup3b/SupFig3b_RM_30.jpeg
- __MACOSX/Source_data/Figure3&SupFigure3/Sup3b/._SupFig3b_RM_30.jpeg
- __MACOSX/Source_data/Figure3&SupFigure3/._Sup3b
- Source_data/Figure3&SupFigure3/Sup3c/
- Source_data/Figure3&SupFigure3/Sup3c/SupFig3c_MM_30.jpeg
- __MACOSX/Source_data/Figure3&SupFigure3/Sup3c/
- __MACOSX/Source_data/Figure3&SupFigure3/Sup3c/._SupFig3c_MM_30.jpeg
- Source_data/Figure3&SupFigure3/Sup3c/SupFig3c_MM_25.jpeg
- __MACOSX/Source_data/Figure3&SupFigure3/Sup3c/._SupFig3c_MM_25.jpeg
- Source_data/Figure3&SupFigure3/Sup3c/SupFig3c_MM_18.jpeg
- __MACOSX/Source_data/Figure3&SupFigure3/Sup3c/._SupFig3c_MM_18.jpeg
- __MACOSX/Source_data/Figure3&SupFigure3/._Sup3c
- Source_data/Figure3&SupFigure3/Sup3d/
- Source_data/Figure3&SupFigure3/Sup3d/.DS_Store
- __MACOSX/Source_data/Figure3&SupFigure3/Sup3d/
- __MACOSX/Source_data/Figure3&SupFigure3/Sup3d/._.DS_Store
- Source_data/Figure3&SupFigure3/Sup3d/SupFig3d.xlsx
- __MACOSX/Source_data/Figure3&SupFigure3/Sup3d/._SupFig3d.xlsx
- __MACOSX/Source_data/Figure3&SupFigure3/._Sup3d
- Source_data/Figure3&SupFigure3/3a/
- Source_data/Figure3&SupFigure3/3a/Fig3a_GFP.JPG
- __MACOSX/Source_data/Figure3&SupFigure3/3a/
- __MACOSX/Source_data/Figure3&SupFigure3/3a/._Fig3a_GFP.JPG
- Source_data/Figure3&SupFigure3/3a/Fig3a_TAP_WithMolecularWeight.jpg
- __MACOSX/Source_data/Figure3&SupFigure3/3a/._Fig3a_TAP_WithMolecularWeight.jpg
- Source_data/Figure3&SupFigure3/3a/Fig3a_Ponceau.HEIC
- __MACOSX/Source_data/Figure3&SupFigure3/3a/._Fig3a_Ponceau.HEIC
- Source_data/Figure3&SupFigure3/3a/Fig3a_TAP.JPG
- __MACOSX/Source_data/Figure3&SupFigure3/3a/._Fig3a_TAP.JPG
- Source_data/Figure3&SupFigure3/3a/Fig3a_GFP_WithMolecularWeight.JPG
- __MACOSX/Source_data/Figure3&SupFigure3/3a/._Fig3a_GFP_WithMolecularWeight.JPG
- __MACOSX/Source_data/Figure3&SupFigure3/._3a
- Source_data/Figure3&SupFigure3/3f/
- Source_data/Figure3&SupFigure3/3f/.DS_Store
- __MACOSX/Source_data/Figure3&SupFigure3/3f/
- __MACOSX/Source_data/Figure3&SupFigure3/3f/._.DS_Store
- Source_data/Figure3&SupFigure3/3f/Fig3f.xlsx
- __MACOSX/Source_data/Figure3&SupFigure3/3f/._Fig3f.xlsx
- __MACOSX/Source_data/Figure3&SupFigure3/._3f
- Source_data/Figure3&SupFigure3/Sup3a/
- Source_data/Figure3&SupFigure3/Sup3a/SupFig3a_TAP_WithMolecularWeight.jpg
- __MACOSX/Source_data/Figure3&SupFigure3/Sup3a/
- __MACOSX/Source_data/Figure3&SupFigure3/Sup3a/._SupFig3a_TAP_WithMolecularWeight.jpg
- Source_data/Figure3&SupFigure3/Sup3a/SupFig3a_Ponceau.tif
- __MACOSX/Source_data/Figure3&SupFigure3/Sup3a/._SupFig3a_Ponceau.tif
- Source_data/Figure3&SupFigure3/Sup3a/SupFig3a_GFP.JPG
- __MACOSX/Source_data/Figure3&SupFigure3/Sup3a/._SupFig3a_GFP.JPG
- Source_data/Figure3&SupFigure3/Sup3a/SupFig3a_GFP_WithMolecularWeight.jpg
- __MACOSX/Source_data/Figure3&SupFigure3/Sup3a/._SupFig3a_GFP_WithMolecularWeight.jpg
- Source_data/Figure3&SupFigure3/Sup3a/SupFig3a_TAP.JPG
- __MACOSX/Source_data/Figure3&SupFigure3/Sup3a/._SupFig3a_TAP.JPG
- __MACOSX/Source_data/Figure3&SupFigure3/._Sup3a
- __MACOSX/Source_data/._Figure3&SupFigure3
- Source_data/Figure 6&SupFigure10/
- Source_data/Figure 6&SupFigure10/.DS_Store
- __MACOSX/Source_data/Figure 6&SupFigure10/
- __MACOSX/Source_data/Figure 6&SupFigure10/._.DS_Store
- Source_data/Figure 6&SupFigure10/Sup10bc/
- Source_data/Figure 6&SupFigure10/Sup10bc/Sup10bc.tif
- __MACOSX/Source_data/Figure 6&SupFigure10/Sup10bc/
- __MACOSX/Source_data/Figure 6&SupFigure10/Sup10bc/._Sup10bc.tif
- Source_data/Figure 6&SupFigure10/6e/
- Source_data/Figure 6&SupFigure10/6e/6e.tif
- __MACOSX/Source_data/Figure 6&SupFigure10/6e/
- __MACOSX/Source_data/Figure 6&SupFigure10/6e/._6e.tif
- Source_data/Figure 2&SupFigure1/
- Source_data/Figure 2&SupFigure1/.DS_Store
- __MACOSX/Source_data/Figure 2&SupFigure1/
- __MACOSX/Source_data/Figure 2&SupFigure1/._.DS_Store
- Source_data/Figure 2&SupFigure1/2i/
- Source_data/Figure 2&SupFigure1/2i/Figure_2i.tif
- __MACOSX/Source_data/Figure 2&SupFigure1/2i/
- __MACOSX/Source_data/Figure 2&SupFigure1/2i/._Figure_2i.tif
- Source_data/Figure 2&SupFigure1/Sup1e/
- Source_data/Figure 2&SupFigure1/Sup1e/Sup1e.tif
- __MACOSX/Source_data/Figure 2&SupFigure1/Sup1e/
- __MACOSX/Source_data/Figure 2&SupFigure1/Sup1e/._Sup1e.tif
- Source_data/Figure5&SupFigure8/
- Source_data/Figure5&SupFigure8/5i/
- Source_data/Figure5&SupFigure8/5i/Fig5i_WT.tif
- __MACOSX/Source_data/Figure5&SupFigure8/
- __MACOSX/Source_data/Figure5&SupFigure8/5i/
- __MACOSX/Source_data/Figure5&SupFigure8/5i/._Fig5i_WT.tif
- Source_data/Figure5&SupFigure8/5i/Fig5i_E32R.tif
- __MACOSX/Source_data/Figure5&SupFigure8/5i/._Fig5i_E32R.tif
- __MACOSX/Source_data/Figure5&SupFigure8/._5i
- Source_data/Figure5&SupFigure8/5g/
- Source_data/Figure5&SupFigure8/5g/5g-TAP.JPG
- __MACOSX/Source_data/Figure5&SupFigure8/5g/
- __MACOSX/Source_data/Figure5&SupFigure8/5g/._5g-TAP.JPG
- Source_data/Figure5&SupFigure8/5g/Fig5g_GFP_WithMolecularWeight.jpg
- __MACOSX/Source_data/Figure5&SupFigure8/5g/._Fig5g_GFP_WithMolecularWeight.jpg
- Source_data/Figure5&SupFigure8/5g/5g-Ponceau.HEIC.sb-3fd107ca-3DwY5P
- __MACOSX/Source_data/Figure5&SupFigure8/5g/._5g-Ponceau.HEIC.sb-3fd107ca-3DwY5P
- Source_data/Figure5&SupFigure8/5g/5g-GFP.jpeg
- __MACOSX/Source_data/Figure5&SupFigure8/5g/._5g-GFP.jpeg
- Source_data/Figure5&SupFigure8/5g/5g-Ponceau.HEIC
- __MACOSX/Source_data/Figure5&SupFigure8/5g/._5g-Ponceau.HEIC
- Source_data/Figure5&SupFigure8/5g/Fig5g_TAP_WithMolecularWeight.jpg
- __MACOSX/Source_data/Figure5&SupFigure8/5g/._Fig5g_TAP_WithMolecularWeight.jpg
- __MACOSX/Source_data/Figure5&SupFigure8/._5g
- Source_data/Figure5&SupFigure8/5h/
- Source_data/Figure5&SupFigure8/5h/Fig5h_MM_25.jpeg
- __MACOSX/Source_data/Figure5&SupFigure8/5h/
- __MACOSX/Source_data/Figure5&SupFigure8/5h/._Fig5h_MM_25.jpeg
- Source_data/Figure5&SupFigure8/5h/Fig5h_MM_18.jpeg
- __MACOSX/Source_data/Figure5&SupFigure8/5h/._Fig5h_MM_18.jpeg
- Source_data/Figure5&SupFigure8/5h/Fig5h_RM_30.jpeg
- __MACOSX/Source_data/Figure5&SupFigure8/5h/._Fig5h_RM_30.jpeg
- Source_data/Figure5&SupFigure8/5h/Fig5h_MM_30.jpeg
- __MACOSX/Source_data/Figure5&SupFigure8/5h/._Fig5h_MM_30.jpeg
- __MACOSX/Source_data/Figure5&SupFigure8/._5h
- Source_data/Figure5&SupFigure8/.DS_Store
- __MACOSX/Source_data/Figure5&SupFigure8/._.DS_Store
- Source_data/Figure5&SupFigure8/Sup8f/
- Source_data/Figure5&SupFigure8/Sup8f/SupFig8f_WT.JPG
- __MACOSX/Source_data/Figure5&SupFigure8/Sup8f/
- __MACOSX/Source_data/Figure5&SupFigure8/Sup8f/._SupFig8f_WT.JPG
- Source_data/Figure5&SupFigure8/Sup8f/SupFig8f_E32R.JPG
- __MACOSX/Source_data/Figure5&SupFigure8/Sup8f/._SupFig8f_E32R.JPG
- __MACOSX/Source_data/Figure5&SupFigure8/._Sup8f
- Source_data/Figure5&SupFigure8/Sup8a/
- Source_data/Figure5&SupFigure8/Sup8a/SupFig8a_RM_25.jpeg
- __MACOSX/Source_data/Figure5&SupFigure8/Sup8a/
- __MACOSX/Source_data/Figure5&SupFigure8/Sup8a/._SupFig8a_RM_25.jpeg
- Source_data/Figure5&SupFigure8/Sup8a/SupFig8a_RM_18.jpeg
- __MACOSX/Source_data/Figure5&SupFigure8/Sup8a/._SupFig8a_RM_18.jpeg
- Source_data/Figure5&SupFigure8/Sup8a/SupFig8a_RM_30.jpeg
- __MACOSX/Source_data/Figure5&SupFigure8/Sup8a/._SupFig8a_RM_30.jpeg
- __MACOSX/Source_data/Figure5&SupFigure8/._Sup8a
- Source_data/Figure5&SupFigure8/5d/
- Source_data/Figure5&SupFigure8/5d/5d.tif
- __MACOSX/Source_data/Figure5&SupFigure8/5d/
- __MACOSX/Source_data/Figure5&SupFigure8/5d/._5d.tif
- Source_data/Figure5&SupFigure8/Sup8d/
- Source_data/Figure5&SupFigure8/Sup8d/SupFig8d_BYR2_NAML.jpeg
- __MACOSX/Source_data/Figure5&SupFigure8/Sup8d/
- __MACOSX/Source_data/Figure5&SupFigure8/Sup8d/._SupFig8d_BYR2_NAML.jpeg
- Source_data/Figure5&SupFigure8/Sup8d/SupFig8d_PRTL-PHO1.jpeg
- __MACOSX/Source_data/Figure5&SupFigure8/Sup8d/._SupFig8d_PRTL-PHO1.jpeg
- Source_data/Figure5&SupFigure8/Sup8d/SupFig8d_TUB1_BYR2.jpeg
- __MACOSX/Source_data/Figure5&SupFigure8/Sup8d/._SupFig8d_TUB1_BYR2.jpeg
- Source_data/Figure5&SupFigure8/Sup8d/SupFig8d_PHO1_TUB1.jpeg
- __MACOSX/Source_data/Figure5&SupFigure8/Sup8d/._SupFig8d_PHO1_TUB1.jpeg
- __MACOSX/Source_data/Figure5&SupFigure8/._Sup8d
- Source_data/Figure5&SupFigure8/Sup8e/
- Source_data/Figure5&SupFigure8/Sup8e/SupFig8e.xlsx
- __MACOSX/Source_data/Figure5&SupFigure8/Sup8e/
- __MACOSX/Source_data/Figure5&SupFigure8/Sup8e/._SupFig8e.xlsx
- __MACOSX/Source_data/Figure5&SupFigure8/._Sup8e
- Source_data/Figure5&SupFigure8/Sup8b-c/
- Source_data/Figure5&SupFigure8/Sup8b-c/.DS_Store
- __MACOSX/Source_data/Figure5&SupFigure8/Sup8b-c/
- __MACOSX/Source_data/Figure5&SupFigure8/Sup8b-c/._.DS_Store
- Source_data/Figure5&SupFigure8/Sup8b-c/SupFig8b-c.xlsx
- __MACOSX/Source_data/Figure5&SupFigure8/Sup8b-c/._SupFig8b-c.xlsx
- __MACOSX/Source_data/Figure5&SupFigure8/._Sup8b-c
- __MACOSX/Source_data/._Figure5&SupFigure8
- Source_data/SupFigure7/
- Source_data/SupFigure7/Sup7d.tif
- __MACOSX/Source_data/SupFigure7/
- __MACOSX/Source_data/SupFigure7/._Sup7d.tif
- Source_data/SupFigure12/
- Source_data/SupFigure12/Sup12bf.tif
- __MACOSX/Source_data/SupFigure12/
- __MACOSX/Source_data/SupFigure12/._Sup12bf.tif
- Source_data/Figure7&SupFigure13/
- Source_data/Figure7&SupFigure13/.DS_Store
- __MACOSX/Source_data/Figure7&SupFigure13/
- __MACOSX/Source_data/Figure7&SupFigure13/._.DS_Store
- Source_data/Figure7&SupFigure13/Sup13b/
- Source_data/Figure7&SupFigure13/Sup13b/SupFig13b_Ponceau__WithMolecularWeight.ps
- __MACOSX/Source_data/Figure7&SupFigure13/Sup13b/
- __MACOSX/Source_data/Figure7&SupFigure13/Sup13b/._SupFig13b_Ponceau__WithMolecularWeight.ps
- Source_data/Figure7&SupFigure13/Sup13b/SupFig13b_HA-TAP_WithMolecularWeight.ps
- __MACOSX/Source_data/Figure7&SupFigure13/Sup13b/._SupFig13b_HA-TAP_WithMolecularWeight.ps
- Source_data/Figure7&SupFigure13/Sup13b/SupFig13b_HA-TAP.ps
- __MACOSX/Source_data/Figure7&SupFigure13/Sup13b/._SupFig13b_HA-TAP.ps
- __MACOSX/Source_data/Figure7&SupFigure13/._Sup13b
- Source_data/Figure7&SupFigure13/Sup13c/
- Source_data/Figure7&SupFigure13/Sup13c/SupFig13c-25.Tif
- __MACOSX/Source_data/Figure7&SupFigure13/Sup13c/
- __MACOSX/Source_data/Figure7&SupFigure13/Sup13c/._SupFig13c-25.Tif
- Source_data/Figure7&SupFigure13/Sup13c/SupFig13c-30.Tif
- __MACOSX/Source_data/Figure7&SupFigure13/Sup13c/._SupFig13c-30.Tif
- __MACOSX/Source_data/Figure7&SupFigure13/._Sup13c
- Source_data/Figure7&SupFigure13/Sup13d/
- Source_data/Figure7&SupFigure13/Sup13d/.DS_Store
- __MACOSX/Source_data/Figure7&SupFigure13/Sup13d/
- __MACOSX/Source_data/Figure7&SupFigure13/Sup13d/._.DS_Store
- Source_data/Figure7&SupFigure13/Sup13d/SupFig13d.xlsx
- __MACOSX/Source_data/Figure7&SupFigure13/Sup13d/._SupFig13d.xlsx
- __MACOSX/Source_data/Figure7&SupFigure13/._Sup13d
- Source_data/Figure7&SupFigure13/7g/
- Source_data/Figure7&SupFigure13/7g/7g-HA.JPG
- __MACOSX/Source_data/Figure7&SupFigure13/7g/
- __MACOSX/Source_data/Figure7&SupFigure13/7g/._7g-HA.JPG
- Source_data/Figure7&SupFigure13/7g/7g-ponceau.HEIC
- __MACOSX/Source_data/Figure7&SupFigure13/7g/._7g-ponceau.HEIC
- Source_data/Figure7&SupFigure13/7g/Fig7g_Myc_WithMolecularWeight.jpg
- __MACOSX/Source_data/Figure7&SupFigure13/7g/._Fig7g_Myc_WithMolecularWeight.jpg
- Source_data/Figure7&SupFigure13/7g/7g-Myc.JPG
- __MACOSX/Source_data/Figure7&SupFigure13/7g/._7g-Myc.JPG
- Source_data/Figure7&SupFigure13/7g/Fig7g_HA_WithMolecularWeight.jpg
- __MACOSX/Source_data/Figure7&SupFigure13/7g/._Fig7g_HA_WithMolecularWeight.jpg
- __MACOSX/Source_data/Figure7&SupFigure13/._7g
- __MACOSX/Source_data/._Figure7&SupFigure13
