# Supplementary material for: Structural analysis of Red1 as a conserved scaffold of the RNA-targeting MTREC/PAXT complex
Source: Nat Commun. 2022 Aug 24;13:4969. doi: 10.1038/s41467-022-32542-3 (PMC9402713; doi:10.1038/s41467-022-32542-3)
Supplement: Supplementary file 4 — Source Data [file 41467_2022_32542_MOESM4_ESM.zip › Source_data/Figure3&SupFigure3/Sup3d/SupFig3d.xlsx]

## Sheet: meiotic  YEA
qRT PCR
2021-12-20	replicat 1
strains: SVP8 (WT)	SPV3106 (red1∆)		SPV4172(iss10∆)		SPV6020 (L205R)
																								Mean
Mean CT						delta CT						2 puissance delta CT						gene/tub
	mcp5	mug8	mug9	tub1			mcp5	mug8	mug9	tub1			mcp5	mug8	mug9	tub1			mcp5	mug8	mug9				mcp5	mug8	mug9
WT	26.0908	22.4261	26.043	18.2897		WT	0	0	0	0		WT	1	1	1	1		WT	1	1	1			WT	1	1	1
red1∆	20.914	17.7557	20.5315	18.0492		red1∆	5.17675	4.67036	5.51153	0.240427		red1∆	36.1708	25.4635	45.6181	1.18134		red1∆	30.6184	21.5547	38.6155			red1∆	30.6703	24.8291	32.347
Iss10∆	24.033	20.698	24.0202	18.0127		Iss10∆	2.05781	1.7281	2.02282	0.276991		Iss10∆	4.16353	3.31292	4.06376	1.21166		Iss10∆	3.43621	2.73419	3.35387			iss10∆	3.61629	3.13561	4.10997
L205R	24.1372	20.4467	24.0884	18.0776		L205R	1.9536	1.97942	1.95456	0.212093		L205R	3.87339	3.94334	3.87598	1.15837		L205R	3.34384	3.40422	3.34607			L205R	3.32218	3.77072	3.58661
2021-12-24	replicat 2																							Standard Deviation
strains: SVP8 (WT)	SPV3106 (red1∆)		SPV4172(iss10∆)		SPV6021(L205R)																				mcp5	mug8	mug9
																								WT	0	0	0
Mean CT						delta CT						2 puissance delta CT						gene/tub						red1∆	3.60073	8.32815	5.64495
	mcp5	mug8	mug9	tub1			mcp5	mug8	mug9	tub1			mcp5	mug8	mug9	tub1			mcp5	mug8	mug9			iss10∆	0.461854	0.631691	1.11374
WT	26.56	23.45	26.38	18.79		WT	0	0	0	0		WT	1	1	1	1		WT	1	1	1			L205R	1.28357	0.77312	0.337457
red1∆	21.44	17.99	21.23	18.43		red1∆	5.12	5.46	5.15	0.36		red1∆	34.7755	44.0173	35.5062	1.28343		red1∆	27.0958	34.2968	27.6652
Iss10∆	24.68	21.67	24.12	18.96		Iss10∆	1.88	1.78	2.26	-0.17		Iss10∆	3.68075	3.43426	4.78991	0.888843		Iss10∆	4.14106	3.86375	5.38893
L205R	23.79	20.66	23.82	18.22		L205R	2.77	2.79	2.56	0.57		L205R	6.82108	6.9163	5.89708	1.48452		L205R	4.59479	4.65893	3.97237
2022-01-04	replicat 3
strains: SVP8 (WT)	SPV3106 (red1∆)		SPV4172(iss10∆)		SPV6022 (L205R)
Mean CT						delta CT						2 puissance delta CT						gene/tub
	mcp5	mug8	mug9	tub1			mcp5	mug8	mug9	tub1			mcp5	mug8	mug9	tub1			mcp5	mug8	mug9
WT	25.66	22.33	26.043	18.73		WT	0	0	0	0		WT	1	1	1	1		WT	1	1	1
red1∆	20.22	17.77	20.76	18.39		red1∆	5.44	4.56	5.28299	0.34		red1∆	43.4113	23.5883	38.935	1.26576		red1∆	34.2968	18.6357	30.7602
Iss10∆	23.77	20.66	24.0202	18.55		Iss10∆	1.89	1.67	2.02282	0.18		Iss10∆	3.70635	3.18215	4.06376	1.13288		Iss10∆	3.27161	2.80889	3.5871
L205R	24.23	20.22	23.85	18.32		L205R	1.43	2.11	2.19299	0.41		L205R	2.69447	4.31691	4.57254	1.32869		L205R	2.02792	3.24901	3.4414
