# Supplementary material for: Structural analysis of Red1 as a conserved scaffold of the RNA-targeting MTREC/PAXT complex
Source: Nat Commun. 2022 Aug 24;13:4969. doi: 10.1038/s41467-022-32542-3 (PMC9402713; doi:10.1038/s41467-022-32542-3)
Supplement: Supplementary file 4 — Source Data [file 41467_2022_32542_MOESM4_ESM.zip › Source_data/Figure3&SupFigure3/3f/Fig3f.xlsx]

## Sheet: 3f-meiotic  EMMC
RT-qPCRs
2021-12-20	replicat 1
strains: SVP8 (WT)	SPV3106 (red1∆)		SPV4172(iss10∆)		SPV6020 (L205R)
																								Mean
mean CT						delta CT						2 puissance delta CT						gene/tub
	mcp5	mug8	mug9	tub1			mcp5	mug8	mug9	tub1			mcp5	mug8	mug9	tub1			mcp5	mug8	mug9				mcp5	mug8	mug9
WT	25.485	25.435	24.405	18.91		WT	0	0	0	0		WT	1	1	1	1		WT	1	1	1			wt	1	1	1
red1∆	21.45	21.645	20.415	19.505		red1∆	4.035	3.79	3.99	-0.595		red1∆	16.3929	13.8326	15.8895	0.662044		red1∆	24.761	20.8938	24.0006			red1∆	27.5441	26.626	25.1959
Iss10∆	23.09	23.45	21.52	19.75		Iss10∆	2.395	1.985	2.885	-0.84		Iss10∆	5.25977	3.95863	7.38706	0.558644		Iss10∆	9.41525	7.08614	13.2232			iss10∆	7.54043	7.32804	10.6475
L205R	23.2675	23.75	21.515	19.75		L205R	2.2175	1.685	2.89	-0.84		L205R	4.65087	3.2154	7.4127	0.558644		L205R	8.32529	5.75573	13.2691			L205R	6.19988	6.71968	9.55699
																								Standrad deviation
2021-12-24	replicat 2																								mcp5	mug8	mug9
																								wt	1	1	1
strains: SVP8 (WT)	SPV3106 (red1∆)		SPV4172(iss10∆)		SPV6021(L205R)																			red1∆	7.11452	5.02541	4.39482
																								iss10∆	1.68069	1.78484	2.27005
mean CT						delta CT						2 puissance delta CT						gene/tub						L205R	1.96888	2.58341	4.15853
	mcp5	mug8	mug9	tub1			mcp5	mug8	mug9	tub1			mcp5	mug8	mug9	tub1			mcp5	mug8	mug9
WT	26.285	25.98	24.76	18.87		WT	0	0	0	0		WT	1	1	1	1		WT	1	1	1
red1∆	21.95	21.88	20.67	19.69		red1∆	4.335	4.1	4.09	-0.82		red1∆	20.182	17.1484	17.0299	0.566442		red1∆	35.6295	30.2738	30.0647
Iss10∆	23.62	22.925	21.75	19.02		Iss10∆	2.665	3.055	3.01	-0.15		Iss10∆	6.34227	8.31087	8.05564	0.90125		Iss10∆	7.03719	9.22149	8.9383
L205R	23.98	22.95	22.66	19.11		L205R	2.305	3.03	2.1	-0.24		L205R	4.94167	8.1681	4.28709	0.846745		L205R	5.83608	9.64646	5.06303
2022-01-04	replicat 3
strains: SVP8 (WT)	SPV3106 (red1∆)		SPV4172(iss10∆)		SPV6022 (L205R)
mean CT						delta CT						2 puissance delta CT						gene/tub
	mcp5	mug8	mug9	tub1			mcp5	mug8	mug9	tub1			mcp5	mug8	mug9	tub1			mcp5	mug8	mug9
WT	24.78	23.99	24.35	17.44		WT	0	0	0	0		WT	1	1	1	1		WT	1	1	1
red1∆	20.914	19.7557	20.5315	18.0492		red1∆	3.86598	4.23427	3.81854	-0.609226		red1∆	14.5806	18.821	14.109	0.655548		red1∆	22.2419	28.7103	21.5224
Iss10∆	23.465	22.795	22.37	18.75		Iss10∆	1.315	1.195	1.98	-1.31		Iss10∆	2.48802	2.28945	3.94493	0.403321		Iss10∆	6.16884	5.67649	9.78112
L205R	23.64	22.75	21.99	18.45		L205R	1.14	1.24	2.36	-1.01		L205R	2.20381	2.36199	5.1337	0.496546		L205R	4.43828	4.75683	10.3388
