# Supplementary material for: Structural analysis of Red1 as a conserved scaffold of the RNA-targeting MTREC/PAXT complex
Source: Nat Commun. 2022 Aug 24;13:4969. doi: 10.1038/s41467-022-32542-3 (PMC9402713; doi:10.1038/s41467-022-32542-3)
Supplement: Supplementary file 4 — Source Data [file 41467_2022_32542_MOESM4_ESM.zip › Source_data/Figure5&SupFigure8/Sup8e/SupFig8e.xlsx]

## Sheet: E32R-GFP
		Area	Mean	SD	Mode	Min	Max	Skewness	Kurtosis
60264	1	145	46.338	13.401	33	29	76	0.542	-0.951
	2	228	49.044	14.69	29	29	84	0.337	-1.007
	3	242	57.393	21.858	41	29	115	0.667	-0.538
	4	213	48.164	16.293	35	29	92	0.879	-0.32
	5	196	47.49	13.008	29	29	75	0.277	-1.19
	6	354	95.105	44.105	111	29	208	0.367	-0.65
	7	367	61.997	25.221	29	29	129	0.642	-0.509
	8	147	46.204	12.845	31	29	74	0.463	-0.945
	9	194	53.186	19.942	30	29	99	0.571	-0.955
	10	412	54.942	21.674	29	29	111	0.775	-0.466
	11	165	47.727	16.05	40	29	95	1.128	0.517
	12	311	50.228	17.388	30	29	96	0.831	-0.272
	13	291	58.955	26.43	40	29	137	1.013	0.068
	14	285	54.604	20.6	32	29	106	0.78	-0.462
	15	213	42.897	8.056	52	29	56	-0.138	-1.221
	16	229	52.795	16.571	29	29	94	0.411	-0.72
	17	282	52.089	17.07	35	29	99	0.577	-0.64
	18	169	43.734	11.119	45	29	76	0.856	0.232
	19	330	55.83	19.73	30	29	106	0.563	-0.579
	20	137	43.277	9.368	52	29	62	0.109	-1.149
	21	224	53.402	21.654	30	29	112	0.891	-0.205
	22	260	40.027	6.838	31	29	57	0.102	-1.064
	23	237	54.641	19.81	32	29	101	0.626	-0.65
	24	168	39.732	7.73	30	29	57	0.415	-0.975
	25	331	63.32	31.139	32	29	145	0.89	-0.292
	26	293	50.625	17.36	29	29	92	0.678	-0.685
	27	428	59.516	31.239	29	29	152	1.214	0.498
	28	182	52.703	17.096	36	29	94	0.427	-0.97
	30	333	54.105	22.388	29	29	122	0.916	-0.077
	31	259	57.761	24.306	29	29	122	0.824	-0.326
	32	197	56.939	17.424	38	29	91	0.133	-1.193
	33	202	48.856	13.007	49	29	82	0.397	-0.594
	34	229	55.214	21.82	31	29	107	0.673	-0.715
	35	520	70.565	35.53	29	29	172	0.737	-0.597
	36	136	53.132	17.391	32	29	87	0.297	-1.189
	37	204	48.926	14.992	29	29	89	0.624	-0.598
	38	270	64.867	29.041	30	29	135	0.602	-0.787
	39	341	57.818	21.738	29	29	107	0.502	-0.931
	40	364	71.907	31.743	33	29	153	0.605	-0.512
	41	133	49.316	15.332	31	29	88	0.595	-0.669
	42	322	41.143	8.617	46	29	63	0.387	-0.838
	43	155	47.8	14.374	30	29	80	0.417	-1.06
	44	273	58.78	29.578	41	29	150	1.259	0.666
	45	220	68.441	35.457	32	29	164	0.939	-0.125
	46	217	49.618	13.647	29	29	78	0.131	-1.133
	47	222	55.649	20.931	37	29	113	0.812	-0.177
	49	202	46.53	12.466	35	29	79	0.474	-0.727
	50	152	39.822	5.574	43	29	49	-0.293	-0.942
	51	131	40.069	10.006	31	29	68	0.88	-0.305
	52	168	54.655	19.349	29	29	97	0.446	-0.977
	53	92	43.946	10.791	31	29	67	0.395	-1.019
602631	1	474	50.247	20.431	26	24	108	0.786	-0.216
	2	263	47.319	21.538	24	24	106	0.841	-0.383
	3	337	40.246	12.978	24	24	72	0.688	-0.518
	4	268	36.978	10.625	27	24	63	0.534	-0.976
	5	443	41.386	14.852	31	24	81	0.917	-0.209
	6	348	56.19	30.655	24	24	132	0.868	-0.495
	8	380	44.713	17.147	24	24	89	0.693	-0.601
	9	492	53.112	20.777	33	24	106	0.529	-0.662
	10	590	49.403	21.55	25	24	108	0.845	-0.325
	11	366	45.434	16.949	26	24	90	0.608	-0.644
	12	318	38.494	11.83	25	24	66	0.541	-0.973
	13	366	59.355	30.434	25	24	136	0.735	-0.662
	14	274	59.113	24.24	29	24	114	0.271	-1.099
	15	369	48.268	19.773	24	24	99	0.742	-0.383
	16	465	45.871	14.537	52	24	80	0.321	-0.863
	17	253	41.81	11.31	39	24	63	0.132	-1.184
	18	539	60.312	32.04	27	24	160	1.028	0.347
	19	398	54.475	27.039	35	24	129	0.905	-0.264
	20	297	43.209	15.746	24	24	81	0.553	-0.958
	21	445	47.524	19.488	38	24	100	0.926	0.01
	22	471	48.824	19.61	25	24	96	0.507	-0.928
	23	238	37.954	12.482	26	24	70	0.864	-0.253
	24	343	50.615	25.759	25	24	126	1.006	-0.045
	25	361	42.701	16.322	26	24	87	0.947	-0.072
	26	408	40.755	12.566	26	24	69	0.573	-0.751
	27	350	44.451	17.281	25	24	89	0.698	-0.613
	28	267	43.951	15.714	24	24	84	0.646	-0.6
	29	270	46.567	18.303	26	24	99	0.653	-0.559
	30	622	41.151	13.604	24	24	71	0.534	-0.964
	31	221	33.398	8.593	24	24	57	0.758	-0.428
	32	649	56.111	29.824	27	24	144	0.996	0.1
	33	208	27.005	2.492	25	24	34	0.894	0.007
	34	328	52.216	20.558	35	24	99	0.515	-0.782
	35	231	33.359	7.498	25	24	50	0.594	-0.811
	36	178	29.888	4.733	26	24	46	1.048	0.97
	37	320	50.616	24.1	25	24	116	0.987	0.047
	38	295	48.39	20.157	30	24	106	0.883	-0.044
	39	396	34.068	7.364	29	24	50	0.366	-1.147
	40	343	39.805	10.75	30	24	63	0.319	-1.045
	41	480	47.575	19.03	26	24	102	0.877	-0.007
	42	367	52.85	21.472	24	24	98	0.432	-1.052
	43	390	46.344	17.081	25	24	87	0.482	-0.977
	44	311	41.608	14.396	26	24	77	0.598	-0.775
	45	373	49.574	18.954	25	24	99	0.616	-0.558
	46	500	49.108	21.77	25	24	109	0.783	-0.27
	47	287	43.631	16.438	28	24	89	0.907	-0.042
	48	476	57.08	24.94	26	24	107	0.385	-1.147
	49	233	39.996	11.077	26	24	62	0.244	-1.134
	50	303	33.026	5.316	37	24	45	-0.115	-1.082
	51	254	32.531	7.06	26	24	50	0.491	-1.007
	52	338	49.145	21.153	24	24	119	1.131	0.674
	53	273	49.304	22.147	25	24	115	0.945	0.031
	54	270	54.152	25.017	26	24	113	0.643	-0.753
	55	220	62.255	33.25	26	24	146	0.738	-0.596
	56	344	46.218	16.349	24	24	85	0.393	-0.966
	57	370	49.289	19.8	25	24	101	0.621	-0.648
	58	402	38.527	13.365	27	24	74	0.84	-0.511
	59	278	44.554	17.46	26	24	97	0.947	0.171
	60	303	40.776	14.505	25	24	79	0.814	-0.392
	61	207	36.507	8.872	25	24	54	0.209	-1.304
	62	373	39.743	13.09	25	24	69	0.585	-0.941
602632	1	159	80.981	36.365	39	37	161	0.571	-0.949
	2	170	83.706	36.714	37	37	166	0.531	-0.937
	3	299	67.856	27.18	37	37	134	0.649	-0.793
	4	359	80.554	33.982	82	37	181	1.029	0.452
	5	199	70.814	28.156	40	37	146	0.893	-0.126
	6	307	95.228	53.554	40	37	244	1.108	0.208
	7	234	68.748	20.568	40	37	117	0.26	-0.953
	8	210	72.295	26.862	53	37	127	0.548	-0.951
	9	199	88.618	38.402	45	37	178	0.617	-0.635
	12	290	91.876	42.886	37	37	183	0.449	-1.087
	13	212	88.17	40.326	38	37	169	0.553	-1.042
	14	397	62.884	18.823	37	37	117	0.527	-0.572
	15	292	102.589	64.354	41	37	248	0.897	-0.433
	16	221	77.516	35.416	37	37	148	0.589	-1.093
	18	141	71.745	27.584	41	37	138	0.651	-0.698
	19	309	91.663	43.032	67	37	188	0.576	-0.936
	20	154	70.305	22.893	50	37	127	0.399	-0.858
	21	207	61.386	17.76	38	37	101	0.464	-0.85
	22	280	69.421	26.554	45	37	140	0.887	-0.134
	23	214	57.416	14.024	54	37	96	0.768	-0.021
	24	197	70.584	27.037	40	37	143	0.745	-0.354
	25	253	69.854	30.82	40	37	149	0.986	-0.072
	26	232	75.237	31.098	39	37	154	0.749	-0.395
	27	229	52.843	11.996	50	37	84	0.871	-0.022
	28	273	71.304	23.154	63	37	123	0.427	-0.862
	29	236	83.242	36.201	42	37	170	0.546	-0.894
	30	168	76.268	32.055	42	37	152	0.648	-0.702
	31	177	61.395	19.741	39	37	114	0.949	0.106
	32	178	65.691	25.503	37	37	131	0.924	-0.229
	33	211	70.744	28.331	42	37	139	0.769	-0.561
	34	299	83.602	36.814	37	37	162	0.471	-1.035
	35	217	75.889	24.925	37	37	125	0.104	-1.212
	36	248	63.653	19.934	64	37	114	0.522	-0.731
	37	215	64.837	23.685	37	37	124	0.745	-0.609
	38	212	65.542	17.69	80	37	103	0.238	-0.945
	39	102	56.961	13.564	37	37	85	0.141	-1.121
	40	188	49.67	9.017	44	37	69	0.404	-1.08
	41	276	70.373	29.681	52	37	152	1.032	0.004
	42	298	72.782	26.968	51	37	139	0.626	-0.721
	43	284	72.011	32.044	44	37	170	1.119	0.41
	44	413	85.177	48.39	42	37	232	1.165	0.425
	45	307	68.638	26.626	38	37	134	0.739	-0.592
	46	253	83.87	38.338	44	37	171	0.663	-0.841
	47	386	77.275	35.983	56	37	169	0.861	-0.437
	48	193	57.793	13.919	43	37	90	0.233	-1.019
	49	163	69.859	23.257	41	37	120	0.441	-1.003
	50	99	43	4.474	43	37	57	0.952	0.687
	51	213	71.761	30.145	45	37	145	0.797	-0.554
	52	235	94.906	46.703	45	37	209	0.688	-0.658
602733	1	320	64.625	29.294	34	31	134	0.699	-0.738
	2	192	58.849	19.071	46	31	102	0.389	-0.932
	3	344	60.023	27.126	41	31	147	1.248	0.883
	4	239	54.799	20.486	31	31	109	0.713	-0.537
	5	191	56.995	19.109	35	31	103	0.618	-0.571
	6	154	51.773	13.976	36	31	82	0.255	-1.093
	7	162	59.327	23.857	31	31	120	0.817	-0.313
	8	194	58.907	19.476	32	31	102	0.345	-1.052
	9	190	57.805	22.65	38	31	109	0.668	-0.818
	10	292	73.579	37.237	35	31	175	0.95	-0.069
	11	182	57.852	20.243	34	31	110	0.798	-0.275
	12	242	51.835	20.6	32	31	106	1.01	-0.166
	13	217	57.203	19.428	31	31	99	0.376	-1.064
	14	188	58.367	21.515	33	31	102	0.413	-1.174
	15	135	47.096	13.523	32	31	74	0.514	-1.16
	16	284	69.708	31.643	34	31	149	0.66	-0.682
	17	227	65.189	21.354	60	31	113	0.312	-0.877
	18	258	71.682	40.988	32	31	165	0.885	-0.634
	19	291	70.711	37.284	33	31	167	1.044	-0.076
	20	246	73.61	34.297	33	31	163	0.78	-0.447
	21	521	56.459	20.354	32	31	115	0.663	-0.541
	22	211	46.782	10.053	59	31	65	-0.02	-1.354
	23	199	58.352	20.002	33	31	100	0.377	-1.142
	24	280	68.836	28.057	31	31	134	0.495	-0.869
	25	164	60.226	19.651	54	31	106	0.382	-0.941
	26	173	61.087	23.874	36	31	109	0.538	-1.007
	27	223	52.341	15.497	38	31	92	0.502	-0.754
	28	209	56.923	19.056	50	31	103	0.597	-0.611
	29	347	62.392	24.359	33	31	128	0.617	-0.725
	30	247	63.874	25.771	35	31	130	0.792	-0.335
	31	165	40.63	6.164	33	31	55	0.238	-0.855
	32	204	53.858	14.675	62	31	86	0.129	-1.03
	33	110	42.164	7.116	48	31	55	0.075	-1.196
	34	209	56.478	17.918	33	31	100	0.462	-0.751
	35	245	54.882	18.347	36	31	104	0.723	-0.47
	36	176	62.75	22.78	34	31	116	0.313	-0.989
	37	202	58.173	22.179	31	31	109	0.558	-0.939
	38	232	57.073	20.952	37	31	107	0.72	-0.602
602737	1	257	63.354	26.347	39	31	128	0.669	-0.62
	2	275	66.458	28.886	37	31	131	0.643	-0.85
	3	248	49.601	11.054	47	31	77	0.389	-0.372
	4	264	70.89	34.78	36	31	153	0.778	-0.547
	5	154	37.104	5.188	35	31	51	0.883	-0.148
	6	185	53.427	15.694	33	31	85	0.303	-1.09
	7	430	53.923	14.356	55	31	104	0.658	0.819
	8	354	61.873	21.841	35	31	123	0.733	-0.121
	9	186	59.86	23.041	42	31	123	0.821	-0.135
	10	134	41.254	5.47	45	31	52	-0.143	-0.962
	11	248	65.121	23.786	65	31	120	0.443	-0.821
	12	207	58.821	21.931	32	31	106	0.457	-1.074
	13	201	44.055	10.577	31	31	78	1.066	0.702
	14	415	44.646	11.259	31	31	88	0.928	0.336
	15	213	49.934	15.273	37	31	97	0.869	-0.121
	16	299	70.886	34.598	44	31	171	0.94	0.038
	17	276	67	27.453	55	31	145	0.775	-0.152
	18	235	68.868	28.756	36	31	133	0.574	-0.766
	19	180	40.128	5.993	39	31	54	0.246	-0.934
	20	241	61.207	23.585	35	31	117	0.589	-0.815
	21	177	64.734	24.486	33	31	113	0.313	-1.168
	22	188	56.947	18.524	32	31	93	0.275	-1.197
	23	318	70.453	32.756	36	31	156	0.655	-0.75
	24	133	54.549	18.426	31	31	96	0.477	-0.938
	25	252	69.44	34.913	31	31	156	0.815	-0.495
	26	136	42.537	8.159	33	31	62	0.502	-0.601
	27	200	47.395	12.483	34	31	82	0.675	-0.361
	28	212	62.613	27.437	36	31	150	1.121	0.688
	29	454	61.736	28.131	32	31	135	0.915	-0.299
	30	234	57.581	18.757	58	31	116	0.722	0.066
	31	211	40.265	6.793	31	31	58	0.495	-0.761
	32	278	61.896	25.824	34	31	116	0.613	-0.946
	33	235	60.396	24.955	38	31	121	0.784	-0.583
	34	210	44.529	8.788	37	31	64	0.342	-0.885
	35	256	60.66	22.966	37	31	118	0.641	-0.589
	36	325	65.437	30.092	35	31	153	0.876	-0.276
	37	345	48.061	11.994	43	31	84	0.559	-0.315
	38	127	45.543	9.98	36	31	73	0.402	-0.523
	39	194	46.119	12.536	32	31	81	0.935	0.097
	40	303	67.446	34.39	33	31	152	0.873	-0.559
	41	206	61.422	20.181	31	31	102	0.132	-1.212
	42	293	57.444	25.008	35	31	126	0.979	-0.183
	43	277	64.022	21.034	36	31	114	0.17	-1.083
	44	157	48.446	11.288	31	31	71	0.143	-1.089
	45	276	62.801	27.696	32	31	128	0.683	-0.731
	46	152	44.033	8.282	33	31	59	0.048	-1.299
	47	368	92.557	55.605	32	31	233	0.912	-0.313
	48	111	37.523	4.606	31	31	47	0.235	-1.096
	49	175	61.737	22.59	31	31	113	0.399	-0.972
	50	295	63.366	24.878	34	31	119	0.538	-0.85
	51	232	64.845	28.84	37	31	133	0.728	-0.685
	53	176	49.102	11.818	46	31	80	0.26	-0.92
	54	260	55.408	17.093	31	31	91	0.273	-1.159
	55	268	57.369	22.994	34	31	112	0.738	-0.737
	56	107	39.439	6.086	33	31	55	0.414	-0.753
	57	185	44.562	10.383	31	31	76	0.778	0.027
	58	393	64.697	33.903	33	31	158	1.008	-0.167
	59	271	53.55	15.329	33	31	85	0.264	-1.083
	60	184	63.451	25.974	34	31	127	0.631	-0.758
	61	188	60.606	19.743	43	31	107	0.373	-0.95
	62	67	41.075	7.59	34	31	60	0.651	-0.403
	63	151	58.921	19.232	34	31	99	0.389	-0.995
	64	220	64.35	31.121	32	31	152	1.149	0.424
	65	214	55.5	22.13	31	31	114	1.06	0.061
	66	223	66.036	24.61	33	31	113	0.145	-1.355
	67	320	67.037	28.719	39	31	155	0.71	-0.247
	68	252	56.881	21.304	41	31	105	0.661	-0.811
	69	182	39.027	5.373	39	31	55	0.709	0.24
	70	190	63.479	27.511	42	31	123	0.622	-0.969
	Mean	262.563	56.7466	21.2114	35.9254	30.1231	109.66	0.619593	-0.580649
	STDEVA	96.9756	13.276	9.75305	10.4896	4.21827	37.5559	0.279115	0.476068
	n	268	268	268	268	268	268	268	268

## Sheet: WT
		Area	Mean	SD	Mode	Min	Max	Skewness	Kurtosis
602909	1	142	85.085	33.787	56	46	192	1.01	0.302
	2	263	88.407	32.134	47	46	187	0.701	-0.147
	3	153	85.922	33.226	46	46	161	0.569	-0.943
	4	143	76.098	21.341	74	46	142	0.719	0.162
	5	147	137.633	76.572	249	46	249	0.349	-1.52
	6	252	89.552	31.259	51	46	186	0.653	-0.161
	7	202	76.485	23.273	46	46	131	0.555	-0.781
	8	168	82.274	33.005	61	46	190	1.18	0.954
	9	152	65.822	12.654	77	46	91	0.127	-1.115
	10	236	78.144	23.259	59	46	136	0.582	-0.588
	11	149	76.98	21.545	54	46	142	0.715	0.119
	12	175	87.931	34.474	52	46	165	0.473	-1.04
	13	141	79.284	33.055	51	46	166	1.032	-0.054
	14	160	79.388	20.307	48	48	123	0.069	-1.207
	16	200	79.035	31.456	47	46	174	1.23	0.684
	17	194	91.639	37.825	52	46	223	0.844	0.061
	18	163	87.773	34.215	53	46	215	1.365	2.131
	19	207	84.087	34.425	64	46	207	1.421	1.885
	20	162	83.611	32.346	53	46	195	1.115	0.867
	21	223	96.722	38.349	88	46	218	0.824	-0.11
	22	291	82.914	24.563	77	46	159	0.585	-0.226
	23	205	72.541	20.779	49	46	126	0.578	-0.745
	24	150	84.473	34.748	47	46	165	0.71	-0.701
	25	207	62.135	12.694	58	46	100	1.078	0.643
	26	337	90.475	41.677	51	46	237	1.217	0.793
	27	218	98.362	43.508	57	46	241	1.051	0.615
	28	194	82.804	28.484	47	46	160	0.84	0.056
	29	232	82.871	30.075	61	46	160	0.796	-0.424
	30	167	78.934	27.499	64	46	151	0.793	-0.398
	31	148	86.047	29.775	50	47	181	0.91	0.559
	32	229	89.585	33.55	48	46	191	1.007	0.458
	33	304	91.849	35.298	47	46	179	0.648	-0.766
	34	307	85.954	38.448	54	46	222	1.441	1.581
	35	217	110.903	55.354	59	46	246	0.824	-0.375
	36	189	79.153	29.652	53	46	158	0.686	-0.748
	37	229	89.31	42.92	46	46	233	1.186	0.685
	38	149	86.805	28.676	115	46	159	0.339	-0.884
	39	111	67.631	13.585	53	47	97	0.227	-1.046
	40	163	89.883	35.723	53	46	170	0.608	-0.877
	41	433	91.062	41.918	56	46	245	1.422	1.684
	42	147	74.707	20.794	82	46	154	1.168	2.131
	43	107	63.29	9.115	64	46	82	-0.067	-0.893
	44	112	78.045	27.271	55	46	158	0.989	0.302
	45	231	80.853	26.222	48	46	181	1.055	1.29
	46	202	88.248	31.393	46	46	150	0.405	-1.204
	47	200	74.445	21.807	49	46	129	0.579	-0.692
	48	168	65.78	14.22	52	46	109	0.838	0.327
	49	182	88.621	32.366	46	46	159	0.295	-1.252
	50	202	78.045	22.431	62	46	136	0.594	-0.568
	51	356	85.874	30.392	58	46	164	0.636	-0.752
603013	1	201	68.184	28.34	41	35	135	0.771	-0.587
	2	181	66.431	22.242	37	35	121	0.261	-1.042
	3	181	68.79	26.505	68	35	177	1.431	2.749
	4	189	60.741	18.991	43	35	120	0.838	0.404
	5	265	47.423	8.838	38	35	66	0.348	-1.039
	6	241	65.187	19.01	46	35	118	0.33	-0.812
	7	242	62.186	24.86	45	35	140	1.081	0.427
	8	209	60.421	18.572	56	35	110	0.706	-0.337
	9	262	68.859	31.814	38	35	203	1.511	2.419
	10	251	59.482	19.807	47	35	129	1.065	0.93
	11	306	65.337	26.638	52	35	165	1.132	0.542
	12	285	54.747	14.034	35	35	87	0.39	-0.974
	13	241	65.05	33.218	40	35	207	1.786	3.49
	15	279	64.004	32.509	36	35	186	1.466	1.65
	16	215	78.014	30.753	45	35	156	0.425	-0.872
	17	164	56.012	14.399	38	35	91	0.345	-0.846
	18	249	69	22.209	80	35	136	0.451	-0.162
	19	291	67.375	23.28	51	35	136	0.634	-0.525
	20	390	81.238	40.107	48	35	195	0.933	-0.108
	21	187	60.219	22.044	39	35	125	0.756	-0.156
	22	360	68.222	26.64	62	35	143	0.864	-0.109
	23	298	68.872	26.331	36	35	151	0.88	0.152
	24	351	79.536	38.647	36	35	189	0.567	-0.827
	25	60	37.217	1.776	35	35	41	0.382	-0.854
	26	243	62.942	23.952	42	35	157	1.476	2.475
	27	72	38.944	4.684	35	35	57	1.579	2.329
	28	262	74.103	28.919	71	35	144	0.526	-0.816
	29	189	64.302	23.273	38	35	127	0.784	-0.305
	30	390	72.279	36.158	37	35	175	1.029	0.042
	31	239	59.732	20.698	43	35	118	0.878	-0.105
	32	298	62.789	22.156	37	35	114	0.675	-0.701
	33	280	66.561	27.129	36	35	162	1.102	0.817
	34	302	73.583	32.85	68	35	193	1.36	1.677
	35	353	72.779	31.602	41	35	145	0.583	-1.035
	36	260	75.658	40.651	51	35	227	1.53	1.958
	37	183	66.24	29.285	36	35	164	1.207	0.966
	38	309	81.702	41.793	39	35	210	0.938	0.014
	39	347	86.193	45.903	37	35	232	1.145	0.441
	40	363	79.898	43.528	36	35	232	1.192	0.658
	41	337	85.199	50.087	48	35	223	1.16	0.217
	42	284	52.546	11.032	51	35	82	0.313	-0.715
	43	325	74.289	39.191	38	35	205	1.256	0.827
	44	238	72.941	37.568	43	35	222	1.327	1.498
603016	1	202	95.723	34.737	63	48	177	0.339	-1.12
	2	152	91.638	37.805	48	48	207	0.974	0.356
	3	262	88.145	41.913	52	48	236	1.282	0.938
	4	181	93.812	42.223	62	48	241	1.523	2.356
	6	347	83.216	30.046	57	48	173	0.957	0.116
	7	401	103.708	56.113	74	48	245	1.249	0.281
	8	243	83.811	31.344	56	48	194	1.072	0.745
	10	226	83.323	22.346	50	48	129	0.072	-1.158
	11	299	89.395	31.118	61	48	165	0.672	-0.683
	12	236	96.623	32.66	59	48	164	0.227	-1.233
	13	328	97	48.686	48	48	248	1.488	1.595
	14	241	86.344	31.57	59	48	175	0.993	0.127
	15	189	77.402	22.881	52	48	147	0.775	0.068
	16	126	89.016	34.354	52	48	207	1.256	1.428
	17	248	87.734	23.285	69	48	142	0.115	-0.772
	18	171	80.006	21.426	49	48	134	0.483	-0.507
	19	211	80.346	29.999	52	48	168	1.023	0.23
	20	152	76.796	21.159	104	48	129	0.513	-0.781
	21	192	99.359	38.839	57	48	181	0.411	-1.106
	22	153	84.275	34.527	54	48	205	1.554	2.355
	23	200	81.66	28.614	63	48	169	0.797	-0.373
	24	172	90.331	33.691	49	48	162	0.528	-1.038
	25	140	83.071	23.992	50	48	127	0.143	-1.313
	26	89	85.798	30.109	52	48	167	0.78	-0.182
	27	136	81.735	24.697	55	48	171	0.991	1.151
	28	917	127.216	55.191	51	48	246	0.431	-0.832
	29	190	80.589	26.047	52	48	139	0.684	-0.779
	30	288	93.483	33.464	80	48	202	0.975	0.497
603018	1	381	108.63	41.429	71	58	240	0.88	-0.027
	2	559	152.225	64.078	244	58	244	0.022	-1.488
	3	206	111.243	40.696	60	58	244	1.092	1.094
	4	219	120.986	56.818	59	58	246	0.728	-0.739
	5	247	129.211	58.639	62	58	244	0.682	-0.882
	6	209	125.947	48.287	61	58	246	0.371	-0.819
	7	211	103.82	36.038	101	58	242	1.175	1.676
	8	226	113.465	40.737	62	58	228	0.565	-0.479
	9	190	122.8	49.948	74	59	242	0.654	-0.689
	10	371	112.757	43.567	60	58	228	0.75	-0.514
	11	252	91.071	21.799	72	58	131	0.218	-1.286
	12	202	104.871	30.4	110	58	173	0.262	-1.028
	13	228	106.487	40.322	68	58	217	0.808	-0.444
	14	297	117.084	47.556	107	58	238	0.961	-0.14
	15	325	127.034	48.12	98	58	245	0.481	-0.805
	16	177	93.74	25.794	90	58	184	1.051	1.191
	17	113	78.717	13.108	86	58	106	0.111	-1.061
	18	243	108.909	34.171	149	58	183	0.225	-1.192
	19	177	98.701	36.607	73	58	233	1.52	2.082
	20	179	109.927	37.872	91	59	225	0.941	0.39
	21	192	112.318	42.672	69	58	247	1.167	1.011
Red1	1	444	106.153	53.431	49	47	247	0.986	0.132
	2	301	102.688	40.668	89	47	207	0.609	-0.677
	3	253	92.166	33.655	54	47	214	0.926	1.182
	4	253	91.783	36.258	53	47	208	0.941	0.184
	5	244	102.365	41.313	48	47	214	0.584	-0.628
	6	154	84.097	29.614	53	47	183	1.021	0.731
	7	160	83.831	30.968	49	47	172	0.671	-0.561
	8	197	99.848	45.945	50	48	221	0.839	-0.36
	9	188	80.053	22.604	52	47	137	0.461	-0.718
	10	51	138.627	73.358	47	47	247	0.298	-1.481
	11	146	81.863	31.349	57	47	174	1.025	0.405
	12	255	67.847	14.369	47	47	101	0.311	-1.027
	13	165	83.903	25.296	71	47	139	0.297	-1.061
	14	297	84.121	34.489	55	47	204	1.231	0.769
	15	272	99.658	47.539	55	47	223	0.739	-0.72
	16	267	86.288	28.297	59	47	165	0.604	-0.461
	17	338	101.133	51.292	61	47	243	1.103	0.133
	18	181	99.707	42.052	47	47	238	0.944	0.542
	19	283	93.36	39.913	52	47	178	0.686	-0.863
	20	206	90.956	42.173	55	47	243	1.482	2.049
	21	208	94.712	36.998	48	47	187	0.494	-0.978
	22	246	94.898	40.743	57	47	194	0.632	-0.886
	23	146	70.678	20.011	48	47	123	0.782	-0.404
	24	186	102.591	45.93	64	47	241	0.786	-0.128
	25	324	90.145	30.653	52	47	163	0.504	-0.867
	26	228	95.408	41.283	57	47	215	0.98	0.087
	27	150	84.107	23.823	100	47	138	0.154	-1.091
	28	181	79.403	21.552	52	47	125	0.224	-1.181
	29	124	87.661	27.689	59	48	148	0.263	-1.072
	30	236	79.097	30.863	47	47	212	1.76	3.52
	31	184	85.136	33.175	50	47	174	0.86	-0.421
	32	251	100.809	46.561	52	47	243	1.067	0.412
	33	303	89.251	33.399	67	47	190	1.106	0.449
	34	219	95.685	36.6	50	47	226	1.081	1.052
WT	Mean	231.409	85.3422	32.391	58.8466	45.3011	177.182	0.805716	0.0233295
	STDEVA	92.8198	17.9173	11.69	26.2812	6.90716	47.0065	0.39188	1.05463
	n	176	176	176	176	176	176	176	176

## Sheet: Boxplots
	Serie	Type	Area	Mean	SD
	WT	WT	142	85.085	33.787
	WT	WT	263	88.407	32.134
	WT	WT	153	85.922	33.226
	WT	WT	143	76.098	21.341
	WT	WT	147	137.633	76.572
	WT	WT	252	89.552	31.259
	WT	WT	202	76.485	23.273
	WT	WT	168	82.274	33.005
	WT	WT	152	65.822	12.654
	WT	WT	236	78.144	23.259
	WT	WT	149	76.98	21.545
	WT	WT	175	87.931	34.474
	WT	WT	141	79.284	33.055
	WT	WT	160	79.388	20.307
	WT	WT	200	79.035	31.456
	WT	WT	194	91.639	37.825
	WT	WT	163	87.773	34.215
	WT	WT	207	84.087	34.425
	WT	WT	162	83.611	32.346
	WT	WT	223	96.722	38.349
	WT	WT	291	82.914	24.563
	WT	WT	205	72.541	20.779
	WT	WT	150	84.473	34.748
	WT	WT	207	62.135	12.694
	WT	WT	337	90.475	41.677
	WT	WT	218	98.362	43.508
	WT	WT	194	82.804	28.484
	WT	WT	232	82.871	30.075
	WT	WT	167	78.934	27.499
	WT	WT	148	86.047	29.775
	WT	WT	229	89.585	33.55
	WT	WT	304	91.849	35.298
	WT	WT	307	85.954	38.448
	WT	WT	217	110.903	55.354
	WT	WT	189	79.153	29.652
	WT	WT	229	89.31	42.92
	WT	WT	149	86.805	28.676
	WT	WT	111	67.631	13.585
	WT	WT	163	89.883	35.723
	WT	WT	433	91.062	41.918
	WT	WT	147	74.707	20.794
	WT	WT	107	63.29	9.115
	WT	WT	112	78.045	27.271
	WT	WT	231	80.853	26.222
	WT	WT	202	88.248	31.393
	WT	WT	200	74.445	21.807
	WT	WT	168	65.78	14.22
	WT	WT	182	88.621	32.366
	WT	WT	202	78.045	22.431
	WT	WT	356	85.874	30.392
	WT	WT	201	68.184	28.34
	WT	WT	181	66.431	22.242
	WT	WT	181	68.79	26.505
	WT	WT	189	60.741	18.991
	WT	WT	265	47.423	8.838
	WT	WT	241	65.187	19.01
	WT	WT	242	62.186	24.86
	WT	WT	209	60.421	18.572
	WT	WT	262	68.859	31.814
	WT	WT	251	59.482	19.807
	WT	WT	306	65.337	26.638
	WT	WT	285	54.747	14.034
	WT	WT	241	65.05	33.218
	WT	WT	279	64.004	32.509
	WT	WT	215	78.014	30.753
	WT	WT	164	56.012	14.399
	WT	WT	249	69	22.209
	WT	WT	291	67.375	23.28
	WT	WT	390	81.238	40.107
	WT	WT	187	60.219	22.044
	WT	WT	360	68.222	26.64
	WT	WT	298	68.872	26.331
	WT	WT	351	79.536	38.647
	WT	WT	60	37.217	1.776
	WT	WT	243	62.942	23.952
	WT	WT	72	38.944	4.684
	WT	WT	262	74.103	28.919
	WT	WT	189	64.302	23.273
	WT	WT	390	72.279	36.158
	WT	WT	239	59.732	20.698
	WT	WT	298	62.789	22.156
	WT	WT	280	66.561	27.129
	WT	WT	302	73.583	32.85
	WT	WT	353	72.779	31.602
	WT	WT	260	75.658	40.651
	WT	WT	183	66.24	29.285
	WT	WT	309	81.702	41.793
	WT	WT	347	86.193	45.903
	WT	WT	363	79.898	43.528
	WT	WT	337	85.199	50.087
	WT	WT	284	52.546	11.032
	WT	WT	325	74.289	39.191
	WT	WT	238	72.941	37.568
	WT	WT	202	95.723	34.737
	WT	WT	152	91.638	37.805
	WT	WT	262	88.145	41.913
	WT	WT	181	93.812	42.223
	WT	WT	347	83.216	30.046
	WT	WT	401	103.708	56.113
	WT	WT	243	83.811	31.344
	WT	WT	226	83.323	22.346
	WT	WT	299	89.395	31.118
	WT	WT	236	96.623	32.66
	WT	WT	328	97	48.686
	WT	WT	241	86.344	31.57
	WT	WT	189	77.402	22.881
	WT	WT	126	89.016	34.354
	WT	WT	248	87.734	23.285
	WT	WT	171	80.006	21.426
	WT	WT	211	80.346	29.999
	WT	WT	152	76.796	21.159
	WT	WT	192	99.359	38.839
	WT	WT	153	84.275	34.527
	WT	WT	200	81.66	28.614
	WT	WT	172	90.331	33.691
	WT	WT	140	83.071	23.992
	WT	WT	89	85.798	30.109
	WT	WT	136	81.735	24.697
	WT	WT	917	127.216	55.191
	WT	WT	190	80.589	26.047
	WT	WT	288	93.483	33.464
	WT	WT	381	108.63	41.429
	WT	WT	559	152.225	64.078
	WT	WT	206	111.243	40.696
	WT	WT	219	120.986	56.818
	WT	WT	247	129.211	58.639
	WT	WT	209	125.947	48.287
	WT	WT	211	103.82	36.038
	WT	WT	226	113.465	40.737
	WT	WT	190	122.8	49.948
	WT	WT	371	112.757	43.567
	WT	WT	252	91.071	21.799
	WT	WT	202	104.871	30.4
	WT	WT	228	106.487	40.322
	WT	WT	297	117.084	47.556
	WT	WT	325	127.034	48.12
	WT	WT	177	93.74	25.794
	WT	WT	113	78.717	13.108
	WT	WT	243	108.909	34.171
	WT	WT	177	98.701	36.607
	WT	WT	179	109.927	37.872
	WT	WT	192	112.318	42.672
	WT	WT	444	106.153	53.431
	WT	WT	301	102.688	40.668
	WT	WT	253	92.166	33.655
	WT	WT	253	91.783	36.258
	WT	WT	244	102.365	41.313
	WT	WT	154	84.097	29.614
	WT	WT	160	83.831	30.968
	WT	WT	197	99.848	45.945
	WT	WT	188	80.053	22.604
	WT	WT	51	138.627	73.358
	WT	WT	146	81.863	31.349
	WT	WT	255	67.847	14.369
	WT	WT	165	83.903	25.296
	WT	WT	297	84.121	34.489
	WT	WT	272	99.658	47.539
	WT	WT	267	86.288	28.297
	WT	WT	338	101.133	51.292
	WT	WT	181	99.707	42.052
	WT	WT	283	93.36	39.913
	WT	WT	206	90.956	42.173
	WT	WT	208	94.712	36.998
	WT	WT	246	94.898	40.743
	WT	WT	146	70.678	20.011
	WT	WT	186	102.591	45.93
	WT	WT	324	90.145	30.653
	WT	WT	228	95.408	41.283
	WT	WT	150	84.107	23.823
	WT	WT	181	79.403	21.552
	WT	WT	124	87.661	27.689
	WT	WT	236	79.097	30.863
	WT	WT	184	85.136	33.175
	WT	WT	251	100.809	46.561
	WT	WT	303	89.251	33.399
	WT	WT	219	95.685	36.6
	E32R	E32R	145	46.338	13.401
	E32R	E32R	228	49.044	14.69
	E32R	E32R	242	57.393	21.858
	E32R	E32R	213	48.164	16.293
	E32R	E32R	196	47.49	13.008
	E32R	E32R	354	95.105	44.105
	E32R	E32R	367	61.997	25.221
	E32R	E32R	147	46.204	12.845
	E32R	E32R	194	53.186	19.942
	E32R	E32R	412	54.942	21.674
	E32R	E32R	165	47.727	16.05
	E32R	E32R	311	50.228	17.388
	E32R	E32R	291	58.955	26.43
	E32R	E32R	285	54.604	20.6
	E32R	E32R	213	42.897	8.056
	E32R	E32R	229	52.795	16.571
	E32R	E32R	282	52.089	17.07
	E32R	E32R	169	43.734	11.119
	E32R	E32R	330	55.83	19.73
	E32R	E32R	137	43.277	9.368
	E32R	E32R	224	53.402	21.654
	E32R	E32R	260	40.027	6.838
	E32R	E32R	237	54.641	19.81
	E32R	E32R	168	39.732	7.73
	E32R	E32R	331	63.32	31.139
	E32R	E32R	293	50.625	17.36
	E32R	E32R	428	59.516	31.239
	E32R	E32R	182	52.703	17.096
	E32R	E32R	333	54.105	22.388
	E32R	E32R	259	57.761	24.306
	E32R	E32R	197	56.939	17.424
	E32R	E32R	202	48.856	13.007
	E32R	E32R	229	55.214	21.82
	E32R	E32R	520	70.565	35.53
	E32R	E32R	136	53.132	17.391
	E32R	E32R	204	48.926	14.992
	E32R	E32R	270	64.867	29.041
	E32R	E32R	341	57.818	21.738
	E32R	E32R	364	71.907	31.743
	E32R	E32R	133	49.316	15.332
	E32R	E32R	322	41.143	8.617
	E32R	E32R	155	47.8	14.374
	E32R	E32R	273	58.78	29.578
	E32R	E32R	220	68.441	35.457
	E32R	E32R	217	49.618	13.647
	E32R	E32R	222	55.649	20.931
	E32R	E32R	202	46.53	12.466
	E32R	E32R	152	39.822	5.574
	E32R	E32R	131	40.069	10.006
	E32R	E32R	168	54.655	19.349
	E32R	E32R	92	43.946	10.791
	E32R	E32R	474	50.247	20.431
	E32R	E32R	263	47.319	21.538
	E32R	E32R	337	40.246	12.978
	E32R	E32R	268	36.978	10.625
	E32R	E32R	443	41.386	14.852
	E32R	E32R	348	56.19	30.655
	E32R	E32R	380	44.713	17.147
	E32R	E32R	492	53.112	20.777
	E32R	E32R	590	49.403	21.55
	E32R	E32R	366	45.434	16.949
	E32R	E32R	318	38.494	11.83
	E32R	E32R	366	59.355	30.434
	E32R	E32R	274	59.113	24.24
	E32R	E32R	369	48.268	19.773
	E32R	E32R	465	45.871	14.537
	E32R	E32R	253	41.81	11.31
	E32R	E32R	539	60.312	32.04
	E32R	E32R	398	54.475	27.039
	E32R	E32R	297	43.209	15.746
	E32R	E32R	445	47.524	19.488
	E32R	E32R	471	48.824	19.61
	E32R	E32R	238	37.954	12.482
	E32R	E32R	343	50.615	25.759
	E32R	E32R	361	42.701	16.322
	E32R	E32R	408	40.755	12.566
	E32R	E32R	350	44.451	17.281
	E32R	E32R	267	43.951	15.714
	E32R	E32R	270	46.567	18.303
	E32R	E32R	622	41.151	13.604
	E32R	E32R	221	33.398	8.593
	E32R	E32R	649	56.111	29.824
	E32R	E32R	208	27.005	2.492
	E32R	E32R	328	52.216	20.558
	E32R	E32R	231	33.359	7.498
	E32R	E32R	178	29.888	4.733
	E32R	E32R	320	50.616	24.1
	E32R	E32R	295	48.39	20.157
	E32R	E32R	396	34.068	7.364
	E32R	E32R	343	39.805	10.75
	E32R	E32R	480	47.575	19.03
	E32R	E32R	367	52.85	21.472
	E32R	E32R	390	46.344	17.081
	E32R	E32R	311	41.608	14.396
	E32R	E32R	373	49.574	18.954
	E32R	E32R	500	49.108	21.77
	E32R	E32R	287	43.631	16.438
	E32R	E32R	476	57.08	24.94
	E32R	E32R	233	39.996	11.077
	E32R	E32R	303	33.026	5.316
	E32R	E32R	254	32.531	7.06
	E32R	E32R	338	49.145	21.153
	E32R	E32R	273	49.304	22.147
	E32R	E32R	270	54.152	25.017
	E32R	E32R	220	62.255	33.25
	E32R	E32R	344	46.218	16.349
	E32R	E32R	370	49.289	19.8
	E32R	E32R	402	38.527	13.365
	E32R	E32R	278	44.554	17.46
	E32R	E32R	303	40.776	14.505
	E32R	E32R	207	36.507	8.872
	E32R	E32R	373	39.743	13.09
	E32R	E32R	159	80.981	36.365
	E32R	E32R	170	83.706	36.714
	E32R	E32R	299	67.856	27.18
	E32R	E32R	359	80.554	33.982
	E32R	E32R	199	70.814	28.156
	E32R	E32R	307	95.228	53.554
	E32R	E32R	234	68.748	20.568
	E32R	E32R	210	72.295	26.862
	E32R	E32R	199	88.618	38.402
	E32R	E32R	290	91.876	42.886
	E32R	E32R	212	88.17	40.326
	E32R	E32R	397	62.884	18.823
	E32R	E32R	292	102.589	64.354
	E32R	E32R	221	77.516	35.416
	E32R	E32R	141	71.745	27.584
	E32R	E32R	309	91.663	43.032
	E32R	E32R	154	70.305	22.893
	E32R	E32R	207	61.386	17.76
	E32R	E32R	280	69.421	26.554
	E32R	E32R	214	57.416	14.024
	E32R	E32R	197	70.584	27.037
	E32R	E32R	253	69.854	30.82
	E32R	E32R	232	75.237	31.098
	E32R	E32R	229	52.843	11.996
	E32R	E32R	273	71.304	23.154
	E32R	E32R	236	83.242	36.201
	E32R	E32R	168	76.268	32.055
	E32R	E32R	177	61.395	19.741
	E32R	E32R	178	65.691	25.503
	E32R	E32R	211	70.744	28.331
	E32R	E32R	299	83.602	36.814
	E32R	E32R	217	75.889	24.925
	E32R	E32R	248	63.653	19.934
	E32R	E32R	215	64.837	23.685
	E32R	E32R	212	65.542	17.69
	E32R	E32R	102	56.961	13.564
	E32R	E32R	188	49.67	9.017
	E32R	E32R	276	70.373	29.681
	E32R	E32R	298	72.782	26.968
	E32R	E32R	284	72.011	32.044
	E32R	E32R	413	85.177	48.39
	E32R	E32R	307	68.638	26.626
	E32R	E32R	253	83.87	38.338
	E32R	E32R	386	77.275	35.983
	E32R	E32R	193	57.793	13.919
	E32R	E32R	163	69.859	23.257
	E32R	E32R	99	43	4.474
	E32R	E32R	213	71.761	30.145
	E32R	E32R	235	94.906	46.703
	E32R	E32R	320	64.625	29.294
	E32R	E32R	192	58.849	19.071
	E32R	E32R	344	60.023	27.126
	E32R	E32R	239	54.799	20.486
	E32R	E32R	191	56.995	19.109
	E32R	E32R	154	51.773	13.976
	E32R	E32R	162	59.327	23.857
	E32R	E32R	194	58.907	19.476
	E32R	E32R	190	57.805	22.65
	E32R	E32R	292	73.579	37.237
	E32R	E32R	182	57.852	20.243
	E32R	E32R	242	51.835	20.6
	E32R	E32R	217	57.203	19.428
	E32R	E32R	188	58.367	21.515
	E32R	E32R	135	47.096	13.523
	E32R	E32R	284	69.708	31.643
	E32R	E32R	227	65.189	21.354
	E32R	E32R	258	71.682	40.988
	E32R	E32R	291	70.711	37.284
	E32R	E32R	246	73.61	34.297
	E32R	E32R	521	56.459	20.354
	E32R	E32R	211	46.782	10.053
	E32R	E32R	199	58.352	20.002
	E32R	E32R	280	68.836	28.057
	E32R	E32R	164	60.226	19.651
	E32R	E32R	173	61.087	23.874
	E32R	E32R	223	52.341	15.497
	E32R	E32R	209	56.923	19.056
	E32R	E32R	347	62.392	24.359
	E32R	E32R	247	63.874	25.771
	E32R	E32R	165	40.63	6.164
	E32R	E32R	204	53.858	14.675
	E32R	E32R	110	42.164	7.116
	E32R	E32R	209	56.478	17.918
	E32R	E32R	245	54.882	18.347
	E32R	E32R	176	62.75	22.78
	E32R	E32R	202	58.173	22.179
	E32R	E32R	232	57.073	20.952
	E32R	E32R	257	63.354	26.347
	E32R	E32R	275	66.458	28.886
	E32R	E32R	248	49.601	11.054
	E32R	E32R	264	70.89	34.78
	E32R	E32R	154	37.104	5.188
	E32R	E32R	185	53.427	15.694
	E32R	E32R	430	53.923	14.356
	E32R	E32R	354	61.873	21.841
	E32R	E32R	186	59.86	23.041
	E32R	E32R	134	41.254	5.47
	E32R	E32R	248	65.121	23.786
	E32R	E32R	207	58.821	21.931
	E32R	E32R	201	44.055	10.577
	E32R	E32R	415	44.646	11.259
	E32R	E32R	213	49.934	15.273
	E32R	E32R	299	70.886	34.598
	E32R	E32R	276	67	27.453
	E32R	E32R	235	68.868	28.756
	E32R	E32R	180	40.128	5.993
	E32R	E32R	241	61.207	23.585
	E32R	E32R	177	64.734	24.486
	E32R	E32R	188	56.947	18.524
	E32R	E32R	318	70.453	32.756
	E32R	E32R	133	54.549	18.426
	E32R	E32R	252	69.44	34.913
	E32R	E32R	136	42.537	8.159
	E32R	E32R	200	47.395	12.483
	E32R	E32R	212	62.613	27.437
	E32R	E32R	454	61.736	28.131
	E32R	E32R	234	57.581	18.757
	E32R	E32R	211	40.265	6.793
	E32R	E32R	278	61.896	25.824
	E32R	E32R	235	60.396	24.955
	E32R	E32R	210	44.529	8.788
	E32R	E32R	256	60.66	22.966
	E32R	E32R	325	65.437	30.092
	E32R	E32R	345	48.061	11.994
	E32R	E32R	127	45.543	9.98
	E32R	E32R	194	46.119	12.536
	E32R	E32R	303	67.446	34.39
	E32R	E32R	206	61.422	20.181
	E32R	E32R	293	57.444	25.008
	E32R	E32R	277	64.022	21.034
	E32R	E32R	157	48.446	11.288
	E32R	E32R	276	62.801	27.696
	E32R	E32R	152	44.033	8.282
	E32R	E32R	368	92.557	55.605
	E32R	E32R	111	37.523	4.606
	E32R	E32R	175	61.737	22.59
	E32R	E32R	295	63.366	24.878
	E32R	E32R	232	64.845	28.84
	E32R	E32R	176	49.102	11.818
	E32R	E32R	260	55.408	17.093
	E32R	E32R	268	57.369	22.994
	E32R	E32R	107	39.439	6.086
	E32R	E32R	185	44.562	10.383
	E32R	E32R	393	64.697	33.903
	E32R	E32R	271	53.55	15.329
	E32R	E32R	184	63.451	25.974
	E32R	E32R	188	60.606	19.743
	E32R	E32R	67	41.075	7.59
	E32R	E32R	151	58.921	19.232
	E32R	E32R	220	64.35	31.121
	E32R	E32R	214	55.5	22.13
	E32R	E32R	223	66.036	24.61
	E32R	E32R	320	67.037	28.719
	E32R	E32R	252	56.881	21.304
	E32R	E32R	182	39.027	5.373
	E32R	E32R	190	63.479	27.511
