# Supplementary material for: Structural analysis of Red1 as a conserved scaffold of the RNA-targeting MTREC/PAXT complex
Source: Nat Commun. 2022 Aug 24;13:4969. doi: 10.1038/s41467-022-32542-3 (PMC9402713; doi:10.1038/s41467-022-32542-3)
Supplement: Supplementary file 4 — Source Data [file 41467_2022_32542_MOESM4_ESM.zip › Source_data/Figure5&SupFigure8/Sup8b-c/SupFig8b-c.xlsx]

## Sheet: 8b-meiotic  EMMC
RT-qPCRs
2021 01 21	replicat 1
strains: SVP8 (WT)	SPV3106 (red1∆)		SPV6026(E32R)
																								Mean
mean CT						delta CT						2 puissance delta CT						gene/tub
	spo5	rec8	ssm4	tub1			spo5	rec8	ssm4	tub1			spo5	rec8	ssm4	tub1			spo5	rec8	ssm4				spo5	rec8	ssm4
WT	23.4304	25.662	25.0899	23.1566		WT	0	0	0	0		WT	1	1	1	1		WT	1	1	1			wt	1	1	1
red1∆	20.1984	21.964	22.272	24.388		red1∆	3.23202	3.69801	2.81789	-1.23142		red1∆	9.39584	12.9781	7.05133	0.425899		red1∆	22.0612	30.4723	16.5563			red1∆	25.9014	23.3966	14.5939
E32R	22.6554	24.6152	24.1024	23.5204		E32R	0.775064	1.04676	0.987492	-0.363831		E32R	1.71127	2.06589	1.98273	0.777098		E32R	2.20212	2.65846	2.55146			E32R	1.38672	1.51319	1.74081
																								Standrad deviation
2021 12 20	replicat 2																								spo5	rec8	ssm4
																								wt	1	1	1
strains: SVP8 (WT)	SPV3106 (red1∆)		SPV6027(E32R)																					red1∆	3.79563	6.20298	2.00264
																								E32R	0.714903	1.02354	0.727497
mean CT						delta CT						2 puissance delta CT						gene/tub
	spo5	rec8	ssm4	tub1			spo5	rec8	ssm4	tub1			spo5	rec8	ssm4	tub1			spo5	rec8	ssm4
WT	23.85	25.115	25.5	18.595		WT	0	0	0	0		WT	1	1	1	1		WT	1	1	1
red1∆	19.72	21.445	22.195	19.165		red1∆	4.13	3.67	3.305	-0.57		red1∆	17.5087	12.7286	9.88335	0.673617		red1∆	25.9921	18.8959	14.6721
E32R	24.13	26.06	25.295	19		E32R	-0.28	-0.945	0.205	-0.405		Iss10∆	0.823591	0.51943	1.15269	0.755236		E32R	1.09051	0.687771	1.52626
2022 01 04	replicat 3
strains: SVP8 (WT)	SPV3106 (red1∆)		SPV6026(E32R)
mean CT						delta CT						2 puissance delta CT						gene/tub
	spo5	rec8	ssm4	tub1			spo5	rec8	ssm4	tub1			spo5	rec8	ssm4	tub1			spo5	rec8	ssm4
WT	24.22	25.89	25.65	18.895		WT	0	0	0	0		WT	1	1	1	1		WT	1	1	1
red1∆	19.55	21.73	22.22	19.115		red1∆	4.67	4.16	3.43	-0.22		red1∆	25.4572	17.8766	10.7779	0.858565		red1∆	29.6508	20.8215	12.5533
E32R	24.56	25.77	25.59	19.03		E32R	-0.34	0.12	0.06	-0.135		Iss10∆	0.790041	1.08673	1.04247	0.91067		E32R	0.867539	1.19334	1.14472

## Sheet: 8c-PROMPTs  EMMC 
RT-qPCRs
2021 10 18	replicat 1
strains: SVP8 (WT)	SPV3106 (red1∆)			SPV6026(E32R)
																				Mean
mean CT					delta CT					2 puissance delta CT					gene/tub
	Cti6 PROMPT	rlp402	tub1			Cti6 PROMPT	rlp402	tub1			Cti6 PROMPT	rlp402	tub1			Cti6 PROMPT	rlp402				cti6 PROMPT	rlp402
WT	25.29	24.55	17.95		WT	0	0	0		WT	1	1	1		WT	1	1			wt	1	1
red1∆	23.37	22.205	19.415		red1∆	1.92	2.345	-1.465		red1∆	3.78423	5.0806	0.362236		red1∆	10.4469	14.0257			red1∆	8.75481	13.1187
E32R	25.105	24.49	18.455		E32R	0.185	0.06	-0.505		E32R	1.13682	1.04247	0.70466		E32R	1.61328	1.47939			E32R	1.28726	1.13116
																				Standrad deviation
2021 12 20	replicat 2																				cti6 PROMPT	rlp402
																				wt	1	1
strains: SVP8 (WT)	SPV3106 (red1∆)			SPV6027(E32R)																red1∆	1.49334	1.11336
																				E32R	0.359786	0.43472
mean CT					delta CT					2 puissance delta CT					gene/tub
	Cti6 PROMPT	rlp402	tub1			Cti6 PROMPT	rlp402	tub1			Cti6 PROMPT	rlp402	tub1			Cti6 PROMPT	rlp402
WT	29.835	27.635	17.52		WT	0	0	0		WT	1	1	1		WT	1	1
red1∆	27.85	25.115	18.57		red1∆	1.985	2.52	-1.05		red1∆	3.95863	5.73582	0.482968		red1∆	8.19645	11.8762
E32R	30.665	28.95	18.2		E32R	-0.83	-1.315	-0.68		Iss10∆	0.562529	0.401925	0.624165		E32R	0.90125	0.643941
2022 01 04	replicat 3
strains: SVP8 (WT)	SPV3106 (red1∆)			SPV6026(E32R)
mean CT					delta CT					2 puissance delta CT					gene/tub
	Cti6 PROMPT	rlp402	tub1			Cti6 PROMPT	rlp402	tub1			Cti6 PROMPT	rlp402	tub1			Cti6 PROMPT	rlp402
WT	29.835	27.635	17.52		WT	0	0	0		WT	1	1	1		WT	1	1
red1∆	28.285	25.265	18.9		red1∆	1.55	2.37	-1.38		red1∆	2.92817	5.16941	0.384219		red1∆	7.6211	13.4543
E32R	31.695	29.58	19.81		E32R	-1.86	-1.945	-2.29		Iss10∆	0.275476	0.259715	0.204476		E32R	1.34723	1.27015
