# Supplementary material for: Structural analysis of Red1 as a conserved scaffold of the RNA-targeting MTREC/PAXT complex
Source: Nat Commun. 2022 Aug 24;13:4969. doi: 10.1038/s41467-022-32542-3 (PMC9402713; doi:10.1038/s41467-022-32542-3)
Supplement: Supplementary file 4 — Source Data [file 41467_2022_32542_MOESM4_ESM.zip › Source_data/Figure7&SupFigure13/Sup13d/SupFig13d.xlsx]

## Sheet: 13d-meiotic  EMMC
RT-qPCRs
	replicat 1
Extraction 23 mars 2022 2022
Vérification sur gel 23 mars 2022
RT hexamer 24 mars 2022
qPCR 24 mars 2022
																								Mean
mean CT						delta CT						2 puissance delta CT						gene/tub
	mcp5	crs1	mei4	tub1			mcp5	crs1	mei4	tub1			mcp5	crs1	mei4	tub1			mcp5	crs1	mei4				mcp5	crs1	mei4
WT	24.73	25.11	27.975	20.495		WT	0	0	0	0		WT	1	1	1	1		WT	1	1	1			WT	1	1	1
red1∆	21.795	21.875	24.895	20.19		red1∆	2.935	3.235	3.08	0.305		red1∆	7.64756	9.41525	8.45614	1.23542		red1∆	6.19026	7.6211	6.84476			red1∆	9.96199	11.0573	10.2779
red1∆CC	24.785	25.07	27.49	20.305		red1∆CC	-0.055	0.04	0.485	0.19		red1∆CC	0.962594	1.02811	1.39959	1.14076		red1∆CC	0.843816	0.90125	1.22688			red1∆CC	1.07488	1.0101	1.3454
red1 L481R-I485R	24.815	24.925	27.87	20.385		red1 L481R-I485R	-0.085	0.185	0.105	0.11		red1 L481R-I485R	0.942785	1.13682	1.07549	1.07923		red1 L481R-I485R	0.873573	1.05336	0.99654			red1 L481R-I485R	1.04399	1.08157	1.06957
	replicat 2																							Standrad deviation
Extraction 23 mars 2022
Vérification sur gel 23 mars 2022																									mcp5	crs1	mei4
RT hexamer 24 mars 2022																								WT	1	1	1
qPCR 24 mars 2022																								red1∆	3.84728	3.42454	4.4423
																								red1∆CC	0.207162	0.096057	0.105482
mean CT						delta CT						2 puissance delta CT						gene/tub						red1 L481R-I485R	0.210279	0.141857	0.0949509
	mcp5	crs1	mei4	tub1			mcp5	crs1	mei4	tub1			mcp5	crs1	mei4	tub1			mcp5	crs1	mei4
WT	25.03	25.205	28.115	20.41		WT	0	0	0	0		WT	1	1	1	1		WT	1	1	1
red1∆	21.765	21.765	25.025	20.44		red1∆	3.265	3.44	3.09	-0.03		red1∆	9.61309	10.8528	8.51496	0.97942		red1∆	9.81508	11.0809	8.69388
red1∆CC	24.885	25.18	27.69	20.45		red1∆CC	0.145	0.025	0.425	-0.04		red1∆CC	1.10573	1.01748	1.34257	0.972655		red1∆CC	1.13682	1.04608	1.38032
red1 L481R-I485R	25.015	25.225	28.02	20.365		red1 L481R-I485R	0.015	-0.02	0.095	0.045		red1 L481R-I485R	1.01045	0.986233	1.06807	1.03168		red1 L481R-I485R	0.97942	0.955945	1.03526
	replicat 3
Extraction 30 mars 2022
RT hexamer 4 avril
qPCR 5 avril
mean CT						delta CT						2 puissance delta CT						gene/tub
	mcp5	crs1	mei4	tub1			mcp5	crs1	mei4	tub1			mcp5	crs1	mei4	tub1			mcp5	crs1	mei4
WT	25.215	25.635	28.37	20.335		WT	0	0	0	0		WT	1	1	1	1		WT	1	1	1
red1∆	21.625	21.985	24.64	20.54		red1∆	3.59	3.65	3.73	-0.205		red1∆	12.042	12.5533	13.2691	0.867539		red1∆	13.8806	14.4701	15.2951
red1∆CC	25.055	25.675	28.01	20.49		red1∆CC	0.16	-0.04	0.36	-0.155		red1∆CC	1.11729	0.972655	1.28343	0.898132		red1∆CC	1.24401	1.08298	1.42899
red1 L481R-I485R	24.97	25.44	28.245	20.445		red1 L481R-I485R	0.245	0.195	0.125	-0.11		red1 L481R-I485R	1.18509	1.14472	1.09051	0.926588		red1 L481R-I485R	1.27899	1.23542	1.17691
